# Supplementary material for: N-mixture models reliably estimate the abundance of small vertebrates
Source: Sci Rep. 2018 Jul 9;8:10357. doi: 10.1038/s41598-018-28432-8 (PMC6037707; doi:10.1038/s41598-018-28432-8)
Supplement: Supplementary file 1 — Appendix 1 [file 41598_2018_28432_MOESM1_ESM.xls]

## Sheet: Sal_lanzai_2015
ID	nsal1	nsal2	nsal3	Hour1	Hour2	Hour3
p01	0	0	0	22.9	24	24
p02	0	0	0	23	23.7	23.7
p03	0	0	0	22.5	23.5	23
p04	0	0	NA	22.25	23.25	NA
p05	0	0	NA	22	23	NA
p06	NA	0	0	NA	22.75	21.75
p07	NA	0	1	NA	22.5	22
p08	NA	3	3	NA	22.25	22.25
p09	NA	0	3	NA	22	22.5
M01	0	NA	0	21.7667	NA	22.5
M02	0	NA	0	22	NA	21.5
M03	0	NA	0	22.15	NA	21.8333
M04	0	NA	0	22.2833	NA	22
M05	0	NA	0	22.4167	NA	22.1167
M06	0	1	NA	22.6667	22.5833	NA
M07	0	0	NA	22.95	23.0833	NA
M08	2	1	NA	23.25	22.4167	NA
M09	2	0	NA	23.6667	22.7167	NA
M10	1	0	NA	24.8333	23.4667	NA
F01	0	0	1	21.8333	24.3333	24.1667
F02	4	NA	2	22.5	NA	24.0167
F03	2	1	2	22.9833	16.7833	23.75
F04	4	0	6	23.2333	23.8333	22.5167
F05	0	0	NA	23.6333	23.2167	NA
F06	0	0	1	23.8167	23.05	23
F07	3	1	NA	24	22.75	NA
F08	NA	1	9	NA	23.6	22
F09	NA	6	3	NA	23	23.3667

## Sheet: Hyd_ambrosii_2017
Cave	Count_1	Count_2	Removal_1	Removal_2	Removal_3
Pignone left entrance	27	12	12	6	3
Pignone right entrance	32	38	38	8	5
Pignone main cave	38	38	38	15	4
Fornace	30	29	29	18	NA
Fornace left entrance	15	12	12	6	1
Pignone abandoned mine	14	52	52	23	20
spelerpes	5	6	6	5	1
caste	115	123	99	71	30
Pignone – False snake’s hole	5	3	3	0	0
Pignone – Ambrosi’s sinkhole	3	2	2	0	0

## Sheet: Pod_raffonei_counts
transect	Count_1	Count_2	Count_3	Hour1	Hour2	Hour3	Sampling effort 1 (min)	Sampling effort 2 (min)	Sampling effort 3 (min)
1	15	7	4	8.3	9.4	10	30	30	30
2	8	5	6	8.7	8.9	10.25	20	30	30
3	10	2	NA	8.9	10.8	NA	40	30	NA
4	9	15	4	9.25	8.65	10.5	30	30	30

## Sheet: Pod_raffonei_capture
data	N captured males	sampling effort (h)
25 Avr	17	9
26 Avr	11	9
27 Avr	18	12.5
4 May	10	9
5 May	7	6

## Sheet: NOTE
NOTE: minutes are transformed to decimal figures
ex	1899-12-31 22:30:00	= 22.5
